# Supplementary material for: Towards Accurate Identification of Antibiotic-Resistant Pathogens through the Ensemble of Multiple Preprocessing Methods Based on MALDI-TOF Spectra
Source: Int J Mol Sci. 2023 Jan 5;24(2):998. doi: 10.3390/ijms24020998 (PMC9865071; doi:10.3390/ijms24020998)
Supplement: Supplementary file 1 [file ijms-24-00998-s001.zip]

Archive with 1 entries (1 files):
- ijms-2066154-supplementary.pdf
